# Supplementary material for: Detection of genomic alterations in breast cancer with circulating tumour DNA sequencing
Source: Sci Rep. 2020 Oct 8;10:16774. doi: 10.1038/s41598-020-72818-6 (PMC7544894; doi:10.1038/s41598-020-72818-6)
Supplement: Supplementary file 2 — Supplementary file [file 41598_2020_72818_MOESM2_ESM.xlsx]

## Sheet: Supplementary Table 1
Supplementary Table 1: Genes in the 77-gene panel.
Gene
ABL1
AKT1
ALK
APC
ARID1A
ATM
ATR
AURKA
BRAF
BRCA1
BRCA2
CDH1
CDKN1B
CDKN2A
CSF1R
CTNNB1
DDR2
DOT1L
EGFR
ERBB2
ERBB3
ERBB4
ESR1
EZH2
FBXW7
FGFR1
FGFR2
FGFR3
FLT3
GATA3
GNA11
GNAQ
GNAS
HNF1A
HRAS
IDH1
IDH2
JAK1
JAK2
JAK3
KDR
KIT
KMT2C
KRAS
MAGI3
MAP2K1
MAP2K4
MAP3K1
MDM2
MDM4
MET
MLH1
MPL
MTOR
NF1
NOTCH1
NOTCH4
NPM1
NRAS
PDGFRA
PIK3CA
PIK3R1
PTEN
PTPN11
RB1
RET
RNF43
SMAD4
SMARCB1
SMO
SRC
STK11
TP53
TSC1
TSC2
VHL
ZNRF3

## Sheet: Supplementary Table 2
Supplementary Table 2: Sequencing coverage of all patient and healthy volunteer samples used. Q100, Q500, Q1000 and Q5000 refer to the (%) fraction of positions in the panel (i.e. on target coverage) covered by at least 100,500,1000 and 5000 reads after deduplication. Buffy coat, primary and metastatic tumour samples were deduplicated using standard deduplication with Picard .Healthy samples and …
Sample Type	Plasma						Buffy Coat					Primary						Metastatic
Sample	Input Amount (ng)	Q100	Q500	Q1000	Q5000	Average Coverage	Q100	Q500	Q1000	Q5000	Average Coverage	Type of tissue	Q100	Q500	Q1000	Q5000	Average Coverage	Type of tissue	Q100	Q500	Q1000	Q5000	Average Coverage
BC002	5.588	0.997	0.993	0.985	0.735	8435.12	0.991	0.328	0.003	0	424.447	FFPE	0.893	0.2	0.009	0	332.144
BC003	15.4815	0.993	0.982	0.973	0.873	17588.3	0.99	0.44	0.012	0	483.388	FFPE	0.977	0.38	0.045	0	480.257
BC013	39.6168	0.997	0.991	0.985	0.875	11439.8	0.767	0.001	0	0	149.417	Fresh Frozen	0.994	0.552	0.138	0.012	690.48	FFPE	0.991	0.514	0.088	0.011	635.453
BC014	17.0829	0.998	0.996	0.991	0.872	9515.89	0.852	0.001	0	0	178.368	FFPE	0.958	0.545	0.226	0.001	711.689	FFPE	0.996	0.962	0.797	0.026	2201.18
BC017	12.98	0.997	0.991	0.983	0.766	9649.67	0.982	0.155	0.002	0	345.051	FFPE	0.948	0.16	0.019	0.001	370.226
BC021	104.339	0.997	0.995	0.991	0.882	12111.7	0.908	0.003	0	0	207.114	Fresh Frozen	0.988	0.311	0.002	0	417.367	FFPE	0.98	0.863	0.627	0.028	1964.17
BC026	24.7368	0.998	0.995	0.988	0.782	7760.95	0.801	0.001	0	0	158.999	Fresh Frozen	0.972	0.216	0.018	0	392.658	Fresh Frozen	0.943	0.263	0.03	0.01	443.641
BC028	20.432	0.998	0.992	0.981	0.499	5029.45	0.934	0.006	0	0	233.29	Fresh Frozen	0.99	0.629	0.185	0.001	694.402	Fresh Frozen	0.962	0.171	0.011	0	351.034
BC031	15.752	0.998	0.991	0.983	0.805	8535.85	0.884	0.003	0	0	193.583	FFPE	0.967	0.394	0.119	0	527.244	FFPE	0.971	0.499	0.169	0	613.923
BC033	15.9255	0.998	0.994	0.985	0.709	6808.65	0.771	0.001	0	0	148.393	FFPE	0.6	0.024	0	0	177.775	FFPE	0.991	0.981	0.932	0.064	2651.31
BC040	103.687	0.998	0.995	0.991	0.816	9318.8	0.823	0.001	0	0	164.029	FFPE	0.991	0.796	0.249	0	803.559	FFPE	0.994	0.916	0.596	0.001	1235.39
BC042	15.3288	0.998	0.995	0.99	0.778	7982.88	0.863	0.001	0	0	176.569	Fresh Frozen	0.973	0.349	0.032	0.014	544.949	FFPE	0.989	0.916	0.606	0.017	1717.33
BC046	10.935	0.998	0.992	0.985	0.665	6429.41	0.943	0.005	0.001	0	228.772	Fresh Frozen	0.995	0.703	0.289	0	813.686	Fresh Frozen	0.584	0.001	0	0	127.318
BC050	4.698	0.995	0.989	0.976	0.654	7113.25	0.947	0.018	0	0	256.863	FFPE	0.977	0.508	0.124	0.014	767.639	FFPE	0.99	0.794	0.456	0	1059.54
BC054	68.6295	0.995	0.981	0.936	0.08	2962.16	0.894	0.002	0	0	192.76	Fresh Frozen	0.995	0.685	0.195	0	710.604	FFPE	0.996	0.974	0.855	0.003	1660.29
BC056	70.6509	0.998	0.996	0.991	0.9	10586.4	0.963	0.018	0	0	265.927	FFPE	0.927	0.334	0.056	0	422.775
BC058	17.1528	0.998	0.995	0.99	0.875	10793	0.715	0.001	0	0	133.255	Fresh Frozen	0.99	0.659	0.246	0	745.957
BC062	21.1329	0.998	0.995	0.991	0.852	9363.03	0.655	0	0	0	124.583	FFPE	0.771	0.307	0.089	0	416.13	FFPE	0.98	0.667	0.329	0	859.11
BC068	102.908	0.997	0.994	0.989	0.849	13211.2	0.818	0.001	0	0	160.603	FFPE	0.886	0.367	0.083	0.002	491.234	Fresh Frozen	0.996	0.736	0.286	0.007	867.29
BC072	44.8929	0.998	0.996	0.993	0.917	11284.8	0.902	0.001	0	0	195.534	Fresh Frozen	0.99	0.489	0.055	0	532.451	FFPE	0.991	0.909	0.488	0.002	1081.1
BC083	1.428	0.99	0.966	0.922	0.345	4230.6	0.969	0.071	0.001	0	300.301	FFPE	0.962	0.272	0.027	0.006	455.688
BC089	41.7768	0.998	0.995	0.989	0.795	8155.32	0.809	0.001	0	0	158.65	FFPE	0.965	0.402	0.127	0.005	589.78	FFPE	0.991	0.947	0.728	0.022	1667.62
BC092	74.2248	0.998	0.995	0.988	0.774	7522.67	0.8	0.001	0	0	157.127	FFPE	0.716	0.124	0.02	0	250.055	FFPE	0.995	0.951	0.721	0.003	1577.03
BC094	19.2375	0.996	0.991	0.985	0.858	13856.8	0.965	0.103	0.001	0	316.444	FFPE	0.286	0.009	0	0	83.028	FFPE	0.883	0.129	0.025	0	318.241
BC095	62.8749	0.998	0.996	0.993	0.887	10334.4	0.661	0	0	0	124.704	Fresh Frozen	0.992	0.488	0.017	0	514.32	FFPE	0.988	0.837	0.416	0	981.253
BC098	21.5688	0.997	0.987	0.962	0.167	3524.88	0.866	0.001	0	0	178.404							FFPE	0.992	0.981	0.93	0.024	2348.31
BC100	87.57	0.997	0.992	0.986	0.813	11319.2	0.95	0.017	0	0	257.484	FFPE	0.259	0.006	0	0	83.419	FFPE	0.837	0.248	0.059	0	369.57
BC102	101.31	0.998	0.996	0.993	0.852	10386.9	0.848	0.001	0	0	172.857	FFPE	0.485	0.03	0	0	148.173	Fresh Frozen	0.989	0.435	0.075	0	520.689
BC114	48.456	0.996	0.994	0.991	0.919	18671.4	0.987	0.335	0.002	0	422.413	FFPE	0.997	0.989	0.967	0.221	3728.93	FFPE	0.914	0.486	0.194	0.003	642.084
BC116	34.918	0.997	0.994	0.99	0.912	15617.8	0.983	0.311	0.003	0	411.188	FFPE	0.651	0.022	0.014	0	181.458	FFPE	0.989	0.761	0.327	0.012	927.511
BC117	123.888	0.997	0.994	0.99	0.866	12560.4	0.967	0.16	0.001	0	338.957	FFPE	0.742	0.042	0.009	0	207.04	FFPE	0.956	0.49	0.162	0	624.762
CYK00017	102.354	0.997	0.993	0.984	0.781	9053.16	0.678	0.001	0	0	131.433	Fresh Frozen	0.949	0.108	0.001	0	313.334	Fresh Frozen	0.981	0.255	0.002	0	382.667
GJ00025	104.128	0.998	0.995	0.991	0.806	10359.8	0.891	0.002	0	0	199.886	Fresh Frozen	0.984	0.44	0.064	0	513.64	FFPE	0.992	0.924	0.593	0.004	1322.62
NTT00018	12.7089	0.998	0.996	0.992	0.882	10135.1	0.78	0.001	0	0	154.585	FFPE	0.99	0.752	0.43	0.007	1143.98	FFPE	0.981	0.48	0.086	0	550.636
SB00005	85.5009	0.997	0.996	0.992	0.927	12628.6	0.808	0.001	0	0	154.266	Fresh Frozen	0.977	0.161	0.002	0	345.9	FFPE	0.994	0.979	0.908	0.047	2419.01
H0050	3.024	0.982	0.877	0.167	0	770.05
H0051	3.336	0.983	0.887	0.236	0	813.395
H0060	3.84	0.981	0.818	0.066	0	683.143
H0062	3.984	0.98	0.781	0.049	0	651.756
H0063	1.728	0.981	0.773	0.037	0	637.596
H0064	4.032	0.987	0.941	0.529	0	1012.3
H0065	2.16	0.98	0.733	0.026	0	613.738
H0067	2.628	0.981	0.813	0.04	0	664.416
H0068	3.144	0.979	0.758	0.009	0	600.497
H0066	7.38	0.976	0.467	0.001	0	485.27
H0070	3.636	0.982	0.826	0.031	0	659.263
H0076	4.092	0.98	0.708	0.005	0	573.951
H0077	4.872	0.983	0.786	0.013	0	625.692
H0081	2.604	0.98	0.704	0.011	0	579.777
H0082	3.324	0.99	0.97	0	0	261.534
H0085	6.612	0.979	0.7	0.001	0	558.912
H0086	5.232	0.983	0.852	0.105	0	722.484
H0088	3.624	0.974	0.495	0.003	0	490.668
H0089	5.376	0.983	0.843	0.148	0	740.172
H0090	8.208	0.985	0.897	0.251	0	827.218

## Sheet: Supplementary Table 3
Supplementary Table 3: Complete list of somatic mutations found in BC cfDNA samples. We report coverage (COV) and number of supporting reads for the mutated allele (ALT). Note that some Primary and Metastatic variants did not meet minimum coverage (=50) or minimum ALT reads (=3) and were not considered to be called even though a VAF is presented here. Sites with coverage >= 50 are marked "Evaluab…
								Buffy Coat	Plasma			Primary					Metastatic
SAMPLE	CHROM	POS	REF	ALT	GENE	ProteinPos	AminoAcidChange	COV	COV	ALT	VAF	COV	ALT	VAF	Evaluable	Called	COV	ALT	VAF	Evaluable	Called	COSMIC ID
BC002	chr10	43100515	C	T	RET	44	Q/*	377	8432	47	0.005574	113	2	0.0176991	1	0	N/A	N/A	N/A	N/A	N/A	COSM6914143
BC002	chr7	116783333	C	T	MET	1239	A/V	336	6869	41	0.00596885	192	0	0	1	0	N/A	N/A	N/A	N/A	N/A
BC002	chr5	68296284	A	G	PIK3R1	643	D/G	342	7590	54	0.00711462	162	0	0	1	0	N/A	N/A	N/A	N/A	N/A
BC002	chr19	2222209	G	A	DOT1L	1014	G/R	761	18941	210	0.0110871	143	0	0	1	0	N/A	N/A	N/A	N/A	N/A
BC003	chr17	43094212	A	C	BRCA1	440	L/*	412	16041	167	0.0104108	176	0	0	1	0	N/A	N/A	N/A	N/A	N/A
BC003	chr17	7674948	T	A	TP53	195	I/F	321	9806	4550	0.464002	82	0	0	1	0	N/A	N/A	N/A	N/A	N/A	COSM44633
BC003	chr3	179234297	A	G	PIK3CA	1047	H/R	376	16373	9399	0.574055	225	0	0	1	0	N/A	N/A	N/A	N/A	N/A	COSM775
BC013	chr1	26732715	GC	G	ARID1A	615	A/X	108	11562	35	0.00302716	139	50	0.359712	1	1	129	69	0.534884	1	1	COSM5232762
BC017	chr14	104775722	G	A	AKT1	122	S/L	570	24544	140	0.00570404	112	12	0.107143	1	1	N/A	N/A	N/A	N/A	N/A
BC017	chr14	104775192	C	G	AKT1	151	E/Q	566	20930	127	0.00606785	99	5	0.0505051	1	1	N/A	N/A	N/A	N/A	N/A
BC021	chr4	152326221	C	T	FBXW7	477	G/S	115	6261	1281	0.2046	211	23	0.109005	1	1	19	10	0.526316	0	0	COSM327078
BC026	chr7	55181363	C	A	EGFR	785	T/N	235	10039	84	0.00836737	633	70	0.110585	1	1	777	110	0.14157	1	1	COSM28930
BC026	chr17	7674872	T	C	TP53	220	Y/C	119	4740	79	0.0166667	117	38	0.324786	1	1	153	97	0.633987	1	1	COSM10758
BC028	chr17	43092965	A	G	BRCA1	856	Y/H	260	6214	34	0.00547152	869	0	0	1	0	589	1	0.00169779	1	0	COSM7450521
BC028	chr5	56865881	CTCCATCTCGT	C	MAP3K1	403	P/TX	123	3767	26	0.00690204	87	43	0.494253	1	1	56	28	0.5	1	1
BC031	chr10	43100557	G	A	RET	58	D/N	189	10440	65	0.00622605	348	0	0	1	0	170	0	0	1	0
BC033	chr17	7674948	TA	T	TP53	194	L/X	106	4933	12	0.0024326	44	3	0.0681818	0	0	91	53	0.582418	1	1	COSM45205
BC033	chr17	7674241	G	C	TP53	241	S/C	109	3822	22	0.00575615	118	0	0	1	0	267	0	0	1	0	COSM10709
BC040	chr7	152180971	C	T	KMT2C	2297	D/N	249	16202	122	0.00752993	356	0	0	1	0	1106	6	0.00542495	1	1
BC040	chr17	7673537	G	A	TP53	331	Q/*	104	4774	44	0.00921659	162	0	0	1	0	153	0	0	1	0	COSM11354
BC040	chr18	51048839	C	T	SMAD4	135	R/*	106	5007	59	0.0117835	275	0	0	1	0	292	13	0.0445205	1	1	COSM14168
BC040	chr5	112840621	G	C	APC	1676	R/T	146	8432	137	0.0162476	281	2	0.00711744	1	0	503	0	0	1	0
BC040	chr1	113673397	T	C	MAGI3	1041	Y/H	175	9106	2250	0.24709	297	0	0	1	0	966	277	0.286749	1	1
BC040	chr17	39723632	G	C	ERBB2	727	G/A	259	11753	3629	0.308772	391	0	0	1	0	1543	323	0.209332	1	1	COSM6955425
BC040	chr3	179199160	T	A	PIK3CA	112	I/N	114	7532	2567	0.340813	209	21	0.100478	1	1	516	203	0.393411	1	1	COSM24711
BC040	chr16	68808558	CCTGGTTCAGGTAGAGAAAGAAGTTCT	C	CDH1	175	splice	109	2693	1146	0.425548	32	4	0.125	0	0	87	60	0.689655	1	1	COSM4774643
BC040	chr17	7674957	G	A	TP53	192	Q/*	115	4160	2062	0.495673	164	0	0	1	0	145	112	0.772414	1	1	COSM44111
BC042	chr20	56386418	G	T	AURKA	53	S/Y	266	12481	197	0.015784	1134	5	0.00440917	1	1	1954	160	0.0818833	1	1	COSM1028261
BC042	chr20	56386476	G	T	AURKA	34	Q/K	208	12718	224	0.0176128	924	0	0	1	0	1762	114	0.0646992	1	1
BC042	chr20	56386356	G	A	AURKA	74	Q/*	275	13804	256	0.0185453	1172	1	0.000853242	1	0	2122	196	0.0923657	1	1
BC042	chr20	56386491	G	T	AURKA	29	Q/K	156	11960	241	0.0201505	888	1	0.00112613	1	0	0	0	N/D	0	0
BC042	chr17	7674251	A	C	TP53	238	C/G	102	3957	138	0.0348749	173	101	0.583815	1	1	167	102	0.610778	1	1	COSM46336
BC042	chr20	56384276	G	C	AURKA	123	S/*	109	2645	93	0.0351607	385	2	0.00519481	1	0	455	34	0.0747253	1	1
BC046	chr17	31336717	A	C	NF1	2077	D/A	132	4116	23	0.00558795	470	1	0.00212766	1	0	95	1	0.0105263	1	0
BC050	chr17	39724859	G	A	ERBB2	814	R/H	345	18261	134	0.00733804	4992	95	0.0190304	1	1	N/A	N/A	N/A	N/A	N/A	COSM6906369
BC050	chr17	7673803	G	A	TP53	273	R/C	185	6234	80	0.0128329	115	74	0.643478	1	1	N/A	N/A	N/A	N/A	N/A	COSM10659
BC054	chr7	55173102	G	A	EGFR	680	R/Q	266	4098	32	0.00780869	1038	0	0	1	0	24	5	0.208333	0	0	COSM4680399
BC054	chr10	8073890	T	TGTCCTCCCTGAGG	GATA3	405	S/RX	167	3891	251	0.0645078	342	95	0.277778	1	1	15	4	0.266667	0	0
BC056	chr17	7674903	TTC	T	TP53	209	R/X	119	7819	40	0.00511574	56	27	0.482143	1	1	301	84	0.27907	1	1	COSM6482
BC068	chr10	8073911	C	CTTTT	GATA3	409	P/FX	138	17261	3750	0.217253	231	27	0.116883	1	1	466	90	0.193133	1	1	COSM9180372
BC072	chr12	25227349	C	T	KRAS	59	A/T	141	9719	172	0.0176973	332	0	0	1	0	501	0	0	1	0	COSM546
BC072	chr17	39723967	T	C	ERBB2	755	L/S	199	14587	339	0.0232399	1025	1	0.00097561	1	0	855	13	0.0152047	1	1	COSM14060
BC072	chr1	113585486	C	G	MAGI3	218	S/C	201	14220	574	0.0403657	509	0	0	1	0	651	51	0.078341	1	1
BC072	chr3	179210271	GGCCAGTACCTCATGGATTAGAAGATTT	G	PIK3CA	447-455	PVPHGLEDL/-	103	7000	318	0.0454286	182	27	0.148352	1	1	247	30	0.121457	1	1	COSM6920631
BC072	chr7	152162823	G	C	KMT2C	3585	S/*	317	16205	986	0.0608454	905	1	0.00110497	1	0	622	169	0.271704	1	1	COSM6581863
BC072	chr17	7673763	T	C	TP53	286	E/G	213	11918	1152	0.0966605	283	74	0.261484	1	1	397	161	0.405542	1	1	COSM43565
BC072	chr20	58854641	CT	CTGACGCCCCAGCCGATCCCGACTCCGGGGCGGCCCGT,GT	GNAS	459	P/R	160	16577	6579	0.396875	378	4	0.010582	1	1	0	0	N/D	0	0	COSM5460089
BC089	chr17	7674890	T	G	TP53	214	H/P	100	5177	27	0.00521538	76	0	0	1	0	364	3	0.00824176	1	1	COSM1640841
BC089	chr9	5054787	C	G	JAK2	280	S/*	102	4706	30	0.00637484	42	0	0	0	0	304	0	0	1	0
BC089	chr1	43339565	G	C	MPL	229	R/T	105	6169	49	0.00794294	72	0	0	1	0	568	0	0	1	0
BC089	chr3	142465128	C	G	ATR	2337	R/T	108	3886	50	0.0128667	38	0	0	0	0	468	1	0.00213675	1	0
BC089	chr11	108252841	G	T	ATM	609	E/D	145	2554	115	0.0450274	42	0	0	0	0	354	61	0.172316	1	1
BC089	chr1	43346470	G	C	MPL	336	E/Q	113	7217	435	0.0602744	112	0	0	1	0	803	147	0.183064	1	1
BC089	chr3	179234297	A	T	PIK3CA	1047	H/L	158	7151	891	0.124598	66	4	0.0606061	1	1	502	271	0.539841	1	1	COSM776
BC089	chr17	7673776	G	A	TP53	282	R/W	167	8603	1186	0.137859	101	12	0.118812	1	1	490	272	0.555102	1	1	COSM10704
BC092	chr13	32398489	A	T	BRCA2	3326	K/*	184	11630	102	0.00877042	24	0	0	0	0	176	2	0.0113636	1	0	COSM4984872
BC092	chr9	5080268	T	C	JAK2	724	I/T	104	3888	56	0.0144033	12	0	0	0	0	171	2	0.0116959	1	0	COSM5967236
BC092	chr5	56864833	A	T	MAP3K1	312	M/L	183	7713	114	0.0147802	22	4	0.181818	0	0	126	2	0.015873	1	0	COSM5979000
BC092	chr9	130884406	G	A	ABL1	725	G/S	217	10654	186	0.0174582	132	4	0.030303	1	1	224	2	0.00892857	1	0	COSM5472684
BC094	chr2	29297053	C	T	ALK	551	R/Q	372	24174	137	0.00566725	15	0	0	0	0	98	0	0	1	0	COSM1182536
BC094	chr4	55092624	G	A	KDR	1021	S/L	113	6477	108	0.0166744	6	0	0	0	0	34	0	0	0	0	COSM1310141
BC094	chr1	64839756	C	T	JAK1	897	E/K	471	26852	539	0.020073	25	0	0	0	0	121	0	0	1	0	COSM1667603
BC094	chr17	31235729	G	A	NF1	1276	R/Q	230	9944	1780	0.179002	12	0	0	0	0	161	0	0	1	0	COSM24497
BC094	chr17	31201471	C	T	NF1	416	R/*	102	739	190	0.257104	2	0	0	0	0	60	0	0	1	0	COSM27353
BC094	chr9	132927248	G	A	TSC1	55	Q/*	254	9382	2584	0.275421	12	0	0	0	0	76	0	0	1	0	COSM1570288
BC094	chr9	132921916	T	C	TSC1	189	H/R	124	5191	1458	0.280871	3	0	0	0	0	40	32	0.8	0	0
BC095	chr1	64841313	G	GT	JAK1	861	P/TX	105	10445	55	0.00526568	227	2	0.00881057	1	0	187	0	0	1	0	COSM4693741
BC095	chr17	43045766	C	T	BRCA1	1856	R/Q	109	14739	165	0.0111948	494	0	0	1	0	889	0	0	1	0	COSM7343713
BC095	chr8	38428395	GTCA	G	FGFR1	166	D/-	106	9647	126	0.0130611	80	6	0.075	1	1	199	4	0.0201005	1	1	COSM7262168
BC095	chr16	2088477	G	A	TSC2	1764	S/N	147	16701	223	0.0133525	650	4	0.00615385	1	1	508	0	0	1	0
BC095	chr5	68226877	G	A	PIK3R1	68	D/N	145	12094	3026	0.250207	527	30	0.056926	1	1	913	520	0.569551	1	1
BC098	chr5	112767353	G	C	APC	129	E/Q	126	2885	48	0.0166378	N/A	N/A	N/A	N/A	N/A	143	0	0	1	0	COSM9111347
BC098	chr10	43114641	C	G	RET	681	Q/E	215	5169	114	0.0220546	N/A	N/A	N/A	N/A	N/A	87	0	0	1	0
BC098	chr13	32379413	G	A	BRCA2	2951	A/T	274	5019	125	0.0249054	N/A	N/A	N/A	N/A	N/A	199	0	0	1	0
BC100	chr7	129212374	C	T	SMO	763	R/*	270	13833	73	0.00527724	14	0	0	0	0	180	0	0	1	0	COSM1226877
BC100	chr17	31227285	C	A	NF1	773	N/K	104	5224	322	0.0616386	17	0	0	0	0	100	0	0	1	0
BC100	chr17	31227281	G	A	NF1	772	G/E	103	5358	332	0.0619634	17	0	0	0	0	102	0	0	1	0
BC100	chr17	7673764	C	T	TP53	286	E/K	234	9539	3157	0.330957	23	8	0.347826	0	0	154	97	0.62987	1	1	COSM10726
BC102	chr13	28049450	C	T	FLT3	324	D/N	185	11594	63	0.00543385	26	0	0	0	0	447	2	0.00447427	1	0	COSM28040
BC102	chr7	55163821	C	T	EGFR	574	R/W	102	10511	92	0.00875274	66	0	0	1	0	317	0	0	1	0	COSM6652247
BC102	chr11	108353834	A	G	ATM	2914	I/V	107	10277	92	0.00895203	14	0	0	0	0	296	0	0	1	0
BC102	chr17	43070958	C	T	BRCA1	1673	M/I	221	10305	118	0.0114508	49	0	0	0	0	360	1	0.00277778	1	0	COSM4985685
BC102	chr17	7676039	A	ACGGAAAC	TP53	111	L/FX	100	8167	5384	0.659238	16	5	0.3125	0	0	103	71	0.68932	1	1	COSM6922041
BC114	chr17	7674220	C	T	TP53	248	R/Q	160	6871	2203	0.320623	63	2	0.031746	1	0	78	47	0.602564	1	1	COSM10662
BC116	chr12	56085070	G	C	ERBB3	104	V/L	680	30406	1008	0.0331514	62	31	0.5	1	1	484	32	0.0661157	1	1	COSM160824
BC116	chr17	7676051	G	C	TP53	106	S/R	355	13130	628	0.0478294	33	10	0.30303	0	0	166	7	0.0421687	1	1	COSM45944
BC117	chr3	179218294	G	A	PIK3CA	542	E/K	105	7771	177	0.022777	34	0	0	0	0	78	0	0	1	0	COSM760
BC117	chr3	179203761	T	G	PIK3CA	344	V/G	157	6406	175	0.0273181	22	0	0	0	0	78	0	0	1	0	COSM22540
BC117	chr9	5072611	G	-	JAK2	588	R/X	114	5073	631	0.124384	10	0	0	0	0	12	6	0.5	0	0
BC117	chr9	136496135	C	T	NOTCH1	2535	G/D	323	13960	3568	0.255587	52	4	0.0769231	1	1	166	54	0.325301	1	1
BC117	chr17	7674894	G	A	TP53	213	R/*	195	5091	2070	0.4066	20	2	0.1	0	0	92	55	0.597826	1	1	COSM10654
CYK00017	chr17	7674221	G	A	TP53	248	R/W	159	4981	649	0.130295	92	44	0.478261	1	1	158	23	0.14557	1	1	COSM10656
GJ00025	chr11	108252908	G	C	ATM	632	E/Q	146	2983	527	0.176668	85	0	0	1	0	263	57	0.21673	1	1
GJ00025	chr7	129208770	C	G	SMO	426	L/V	108	9947	1936	0.194632	239	0	0	1	0	346	55	0.15896	1	1
GJ00025	chr17	7674241	G	T	TP53	241	S/Y	102	3808	1412	0.370798	162	0	0	1	0	218	89	0.408257	1	1	COSM10935
GJ00025	chr3	179210192	T	C	PIK3CA	420	C/R	102	4371	2320	0.530771	222	78	0.351351	1	1	347	149	0.429395	1	1	COSM757
GJ00025	chr17	7674950	A	C	TP53	194	L/R	144	5416	4086	0.754431	269	104	0.386617	1	1	248	174	0.701613	1	1	COSM44571
SB00005	chr3	179234297	A	G	PIK3CA	1047	H/R	115	11995	431	0.0359316	298	0	0	1	0	153	0	0	1	0	COSM775

## Sheet: Supplementary Table 4
Supplementary Table 4: CNV analysis of ERBB2 gene using NGS (CONTRA algorithm) and CNV analysis of HER2 using IHC and ISH. Columns B-J: Gene-level log ratios were obtained from averaging log ratios calculated for each exon. To determine copy-number gain or loss, threshold cut-offs were first obtained from the null distribution of log-ratios of all samples. This was followed by a student's t-test …
Patient ID	cfDNA			Primary			Metastatic				Primary			Metastatic
	Gene-level Log Ratios	p-value	CN	Gene-level Log Ratios	p-value	CN	Gene-level Log Ratios	p-value	CN		HER2 Intensity (IHC)	FISH Ratio (ERBB2/CEP17)	Overall HER2 Status	HER2 Intensity (IHC)	FISH Ratio (ERBB2/CEP17)	Overall HER2 Status
BC002	0.273	0.093	.	-0.325	0.124	.	N/A	N/A	N/A		1+	NA	Negative
BC003	0.554	0	gain	-0.583	0.059	.	N/A	N/A	N/A		0	NA	Negative
BC013	0.212	0.275	.	2.648	0	gain	2.66	0	gain		3+	NA	Positive	3+	NA	Positive
BC014	0.15	0.444	.	1.138	0.125	.	3.286	0	gain		2+ to 3+	NA	Positive	3+	NA	Positive
BC017	0.582	0	gain	2.53	0	gain	N/A	N/A	N/A		3+	NA	Positive
BC021	2.292	0	gain	-0.104	0.209	.	3.131	0	gain		3+	NA	Positive	3+	NA	Positive
BC026	0.603	0	gain	2.306	0.001	gain	3.056	0	gain		3+	NA	Positive	3+	NA	Positive
BC028	0.04	0.073	.	0.35	0.463	.	0.539	0.419	.		NA	NA	NA	1+ 2+	1.3	Equivocal on IHC but negative based on FISH
BC031	0.139	0.396	.	0.484	0.453	.	-0.075	0.223	.		0	NA	Negative	0	NA	Negative
BC033	0.117	0.298	.	0.552	0.411	.	0.111	0.32	.		0	NA	Negative	2+	1.5	Equivocal on IHC but negative based on FISH
BC040	-0.13	0	loss	0.035	0.278	.	0.9	0.219	.		3+	2.9	Positive	2+	1.8	Equivocal
BC042	0.753	0	gain	3.364	0	gain	3.593	0	gain		3+	NA	Positive	3+	NA	Positive
BC046	0.143	0.414	.	0.184	0.362	.	0.39	0.488	.		0	NA	Negative	0	NA	Negative
BC050	0.65	0	gain	3.641	0	gain	N/A	N/A	N/A		3+	NA	Positive
BC054	0.097	0.221	.	0.204	0.373	.	-0.221	0.161	.		2+	NA	Equivocal	0	NA	Negative
BC056	0.093	0.208	.	0.493	0.447	.	-0.413	0.098	.		0	NA	Negative	0	NA	Negative
BC058	0.222	0.235	.	0.336	0.454	.	N/A	N/A	N/A		0	NA	Negative	2+	1.2	Equivocal on IHC but negative based on FISH
BC062	0.156	0.473	.	2.232	0.002	gain	0.206	0.375	.		NA	NA	NA	0	NA	Negative
BC068	2.572	0	gain	2.436	0.001	gain	1.839	0.012	gain		3+	NA	Positive	3+	NA	Positive
BC072	0.367	0.007	gain	0.899	0.22	.	1.15	0.121	.		3+	NA	Positive	2+	4.2	Positive
BC083	0.427	0.001	gain	2.705	0	gain	N/A	N/A	N/A		3+	NA	Positive
BC089	1.451	0	gain	2.242	0.002	gain	2.465	0.001	gain		3+	NA	Positive	3+	NA	Positive
BC092	0.014	0.04	loss	0.435	0.483	.	-0.165	0.183	.		0	NA	Negative	0	NA	Negative
BC094	0.484	0	gain	1.903	0.009	gain	0.751	0.295	.		0	NA	Negative	0	Not Reported	Negative
BC095	0.187	0.381	.	-0.032	0.244	.	0.433	0.485	.		1+	NA	Negative	2+	1.2	Negative
BC098	0.143	0.414	.	N/A	N/A	N/A	-0.757	0.033	loss		0	NA	Negative	Focal 2+	1	Negative based on FISH
BC100	0.244	0.164	.	0.07	0.297	.	0.357	0.467	.		0	NA	Negative	0	NA	Negative
BC102	-0.297	0	loss	0.254	0.404	.	-0.202	0.168	.		0	NA	Negative	0	NA	Negative
BC114	1.143	0	gain	0.175	0.356	.	1.967	0.007	gain		1+	NA	Negative	2+	4.4	Positive based on FISH
BC116	1.462	0	gain	2.998	0	gain	1.904	0.009	gain		3+	NA	Positive	3+	NA	Positive
BC117	1.097	0	gain	1.524	0.039	gain	1.514	0.041	gain		3+	NA	Positive	2+	2.2	Positive
CYK00017	0.226	0.223	.	0.3	0.432	.	0.049	0.285	.		0	NA	Negative	1+	NA	Negative
GJ00025	0.476	0	gain	0.585	0.39	.	0.481	0.455	.		1+	1.4	Negative	2+	1.2	Negative based on FISH
NTT00018	0.163	0.494	.	0.693	0.327	.	0.616	0.372	.		0	NA	Negative	1+ 2+	NA	Negative
SB00005	0.084	0.178	.	-0.224	0.159	.	-0.293	0.134	.		2++	1.1	Negative based on FISH	0	NA	Negative
